# Supplementary material for: Novel Virulent Bacteriophages Infecting Mediterranean Isolates of the Plant Pest Xylella fastidiosa and Xanthomonas albilineans
Source: Viruses. 2021 Apr 21;13(5):725. doi: 10.3390/v13050725 (PMC8143317; doi:10.3390/v13050725)
Supplement: Supplementary file 1 [file viruses-13-00725-s001.zip]

Archive with 1 entries (1 files):
- viruses-1158992-SI.pdf
